# Supplementary material for: CRISPR-Cas systems restrict horizontal gene transfer in Pseudomonas aeruginosa
Source: ISME J. 2020 Dec 21;15(5):1420–33. doi: 10.1038/s41396-020-00860-3 (PMC8105352; doi:10.1038/s41396-020-00860-3)
Supplement: Supplementary file 1 — Supplementary Table S1 [file 41396_2020_860_MOESM1_ESM.xlsx]

## Sheet: Sheet1
BioSample	BioProject	Assembly	Level	Scaffolds	Release Date	CDS	MLST	GC%	Genome size (Mb)	GC(%) / Genome size(Mb)	Genome	Isolation niche	Geographical locaton of sample collection	CRISPR loci identification by CRISPRCasFinder	Cas identification by CRISPRCasFinder	Identification of Acr	Spacers	GC% of spacers	Identification of a self-targeting spacer	Number of predicted phage targetting spacers	Number of predicted conjugative transfer system targetting spacers	Number of predicted ICE targetting spacers
SAMEA4785251	PRJEB27483	GCA_900497025.1	Complete		2019-01-29T00:00:00Z	6791	111	65.5708	7.23191	9.06687	1	Unknown	Germany	N		Y	0
SAMN02360656	PRJNA219845	GCA_000482025.1	Scaffold	5	2013-10-24T00:00:00Z	6052	2569	66.2	6.54543	10.1139	62	Environmental	USA	Y	CAS-TypeIE	N	23	61.3	N	6	0	0
SAMN07692776	PRJNA411997	GCA_002411865.3	Complete		2018-08-07T00:00:00Z	6496	234	65.9	6.92589	9.51502	97	Clinical	Ghana	N		N	0
SAMN10163255	PRJNA494389	GCA_003641125.1	Complete		2018-10-15T00:00:00Z	6604	235	65.9	7.03047	9.37348	268	Clinical	USA	N		N	0
SAMN02595211	PRJNA16171	GCA_000152545.1	Scaffold		2006-01-04T00:00:00Z	6109	-	66	6.90512	9.55812	2192	Unknown	USA	Y	CAS-TypeIF, CAS-TypeIE	N	51	59.73	Y	21	1	4
SAMN09389275	PRJNA475459	GCA_003665495.1	Chromosome		2018-10-17T00:00:00Z	6204	-	66.1	6.71484	9.84387	6762	Clinical	China	Y	CAS-TypeIF	N	33	55.57	Y	9	0	2
SAMD00027370	PRJDB3600	GCA_001548135.1	Complete		2015-04-22T00:00:00Z	6181	2619	66.2	6.61326	10.0102	8380	Clinical	Japan	Y		Y	0		N
SAMN07831757	PRJNA415682	GCA_002753655.1	Complete		2017-11-06T00:00:00Z	6142	1420	66.2	6.62138	9.99792	12939	Clinical	China	Y	CAS-TypeIF	N	16	62.05	N	3	0	0
SAMN12306201	PRJNA555258	GCA_007559065.1	Complete		2019-07-28T00:00:00Z	6379	773	66.1	6.80906	9.70765	60503	Clinical	China	Y	CAS-TypeIE	N	20	63.72	N	4	0	1
SAMN12306121	PRJNA555248	GCA_007559125.1	Complete		2019-07-28T00:00:00Z	5970	235	66.3	6.51421	10.1777	243931	Clinical	China	N		N	0
SAMN12306195	PRJNA555257	GCA_007559105.1	Complete		2019-07-28T00:00:00Z	6199	360	66	6.71425	9.82984	519119	Clinical	China	Y	CAS-TypeIF	N	45	60.03	N	18	1	1
SAMN04351367	PRJNA306518	GCA_001482325.1	Complete		2015-12-24T00:00:00Z	5973	152	66.3	6.43191	10.308	12-4-4(59)	Clinical	USA	N		N	0
SAMN10880118	PRJNA521107	GCA_004193735.1	Complete		2019-02-13T00:00:00Z	6440	234	65.8	6.90214	9.53328	1334/14	Clinical	Poland	N		N	0
SAMN02471401	PRJNA70773	GCA_000223945.2	Chromosome		2011-08-17T00:00:00Z	6269	277	66.1	6.74296	9.80282	19BR	Clinical	Canada	Y	CAS-TypeIC	N	41	61.46	Y	12	0	0
SAMN02471402	PRJNA70775	GCA_000223965.2	Chromosome		2011-08-17T00:00:00Z	6283	277	66.1	6.71921	9.83747	213BR	Clinical	Canada	Y	CAS-TypeIC	N	34	61.16	N	9	0	0
SAMN07958398	PRJNA416504	GCA_003433235.1	Complete		2018-08-30T00:00:00Z	6596	235	66	7.09724	9.29939	24Pae112	Clinical	Columbia	N		Y	0
SAMN12305659	PRJNA555210	GCA_007559085.1	Complete		2019-07-28T00:00:00Z	6194	274	66.2	6.61625	10.0057	A681	Clinical	China	Y	CAS-TypeIF	Y	0		Y
SAMN11087507	PRJNA525715	GCA_004355125.1	Complete		2019-03-19T00:00:00Z	5848	649	66.5	6.37314	10.4344	AES1M	Clinical	Australia	Y	CAS-TypeIE	N	24	62.72	N	5	0	2
SAMN11087508	PRJNA525714	GCA_004355145.1	Complete		2019-03-19T00:00:00Z	5833	649	66.5	6.37389	10.4332	AES1R	Clinical	Australia	Y	CAS-TypeIE	N	24	62.72	N	5	0	2
SAMN13182580	PRJNA587210	GCA_009662315.1	Complete		2019-11-14T00:00:00Z	6620	111	65.7	7.19021	9.13742	AG1	Clinical	Costa Rica	N		Y	0
SAMN11269578	PRJNA529563	GCA_004769055.1	Chromosome		2019-04-10T00:00:00Z	5699	234	66.3	6.28152	10.5548	AJ D 2	Environmental	India	N		N	0
SAMN04014936	PRJNA292904	GCA_002997005.1	Complete		2018-03-14T00:00:00Z	6300	620	66.1	6.82267	9.68829	AR_0095	Clinical	Unknown	Y	CAS-TypeIE	N	48	64.24	N	12	1	3
SAMN04014951	PRJNA292904	GCA_003204335.1	Complete		2018-06-10T00:00:00Z	6321	233	66	6.79978	9.7062	AR_0110	Clinical	Unknown	Y	CAS-TypeIF	N	68	61.88	Y	21	1	2
SAMN04014952	PRJNA292904	GCA_003571805.1	Complete		2018-09-17T00:00:00Z	6626	233	65.8445	7.07565	9.30579	AR_0111	Clinical	Unknown	Y	CAS-TypeIF	N	72	61.75	Y	21	1	2
SAMN07291496	PRJNA316321	GCA_002968655.1	Complete		2018-03-05T00:00:00Z	6892	308	65.672	7.28224	9.0181	AR_0353	Clinical	Unknown	Y		N	0		Y
SAMN07291497	PRJNA316321	GCA_002968585.1	Complete		2018-03-05T00:00:00Z	6234	235	66.1	6.74701	9.79693	AR_0354	Clinical	Unknown	N		N	0
SAMN07291500	PRJNA316321	GCA_002968955.1	Complete		2018-03-05T00:00:00Z	6728	235	65.8	7.16278	9.18638	AR_0357	Clinical	Unknown	N		Y	0
SAMN07291503	PRJNA316321	GCA_002968515.1	Complete		2018-03-05T00:00:00Z	6003	1712	66.4	6.46357	10.273	AR_0360	Clinical	Unknown	Y	CAS-TypeIF	N	45	61.48	Y	12	1	4
SAMN07291533	PRJNA316321	GCA_003074095.1	Chromosome		2018-04-30T00:00:00Z	6740	357	65.8	7.16721	9.1807	AR_0440	Clinical	Unknown	Y	CAS-TypeIF	Y	0		Y
SAMN07291536	PRJNA316321	GCA_003074115.1	Chromosome		2018-04-30T00:00:00Z	6222	357	65.8	6.77671	9.70973	AR_0443	Clinical	Unknown	Y	CAS-TypeIF	N	39	63.37	Y	15	0	4
SAMN07291539	PRJNA316321	GCA_003193645.1	Complete		2018-06-06T00:00:00Z	5978	-	66.3	6.47558	10.2385	AR_0446	Clinical	Unknown	Y	CAS-TypeIF	N	58	61.29	Y	21	0	1
SAMN07291548	PRJNA316321	GCA_003288355.1	Complete		2018-07-05T00:00:00Z	6132	298	65.9	6.541	10.0749	AR_455	Clinical	Unknown	N		Y	0
SAMN07291551	PRJNA316321	GCA_003288435.1	Complete		2018-07-05T00:00:00Z	6165	274	66.2	6.6851	9.90262	AR_458	Clinical	Unknown	N		N	0
SAMN07291553	PRJNA316321	GCA_003288335.1	Complete		2018-07-05T00:00:00Z	5685	-	66.6	6.30387	10.5649	AR_460	Clinical	Unknown	Y	CAS-TypeIF	N	25	60.52	N	5	0	2
SAMN07291532	PRJNA316321	GCA_003073895.1	Complete		2018-04-30T00:00:00Z	7139	179	65.3788	7.57804	8.6274	AR439	Clinical	Unknown	N		Y	0
SAMN07291534	PRJNA316321	GCA_003073695.1	Complete		2018-04-30T00:00:00Z	6681	1006	65.5519	7.24577	9.04692	AR441	Clinical	Unknown	Y		N	0		N
SAMN07291535	PRJNA316321	GCA_003073795.1	Complete		2018-04-30T00:00:00Z	6903	395	65.8	7.26757	9.05392	AR442	Clinical	Unknown	Y	CAS-TypeIF	Y	0		Y
SAMN07291537	PRJNA316321	GCA_003073615.1	Complete		2018-04-30T00:00:00Z	6331	233	66.1	6.8535	9.64471	AR444	Clinical	Unknown	Y	CAS-TypeIF	Y	0		Y
SAMN07291538	PRJNA316321	GCA_003073735.1	Complete		2018-04-30T00:00:00Z	6645	111	65.8	7.12598	9.23382	AR445	Clinical	Unknown	N		N	0
SAMN05715193	PRJNA340360	GCA_001729505.1	Complete		2016-09-16T00:00:00Z	5782	549	66.5	6.27643	10.5952	ATCC 15692	Clinical	China	N		N	0
SAMN04589231	PRJNA316664	GCA_001618925.1	Complete		2016-04-12T00:00:00Z	6376	155	66.1	6.82774	9.6811	ATCC 27853	Clinical	Hong Kong	N		N	0
SAMN03105739	PRJNA397126	GCA_006971785.1	Complete		2019-07-15T00:00:00Z	6160	2211	66.3014	6.71247	9.87735	AZPAE15042	Clinical	France	Y	CAS-TypeIF	N	31	60.38	N	9	0	0
SAMN05969160	PRJNA352277	GCA_001874465.1	Complete		2016-11-10T00:00:00Z	6216	308	66.2	6.72338	9.84624	B10W	Environmental	Hawaii	Y		N	0		N
SAMN02603669	PRJNA185969	GCA_000359505.1	Complete		2013-04-09T00:00:00Z	5930	1024	66.4	6.42101	10.3411	B136-33	Clinical	Taiwan	N		N	0
SAMN10579055	PRJNA509362	GCA_003952305.1	Complete		2018-12-18T00:00:00Z	5886	357	65.9	6.75959	9.74911	B14130	Clinical	India	Y	CAS-TypeIF	N	36	62.58	Y	15	0	4
SAMN10579150	PRJNA509363	GCA_003952325.1	Complete		2018-12-18T00:00:00Z	5943	357	65.9	6.74466	9.77069	B17932	Clinical	India	Y	CAS-TypeIF	N	36	62.58	Y	15	0	4
SAMN10525951	PRJNA508613	GCA_003950235.1	Complete		2018-12-16T00:00:00Z	5880	357	65.9	6.8143	9.67084	B41226	Clinical	India	Y	CAS-TypeIF	N	36	62.58	Y	15	0	4
SAMN10187561	PRJNA494979	GCA_003713085.1	Complete		2018-11-06T00:00:00Z	5831	357	65.8	6.79396	9.68507	BA15561	Clinical	India	Y	CAS-TypeIF	N	36	62.58	Y	15	0	4
SAMN10135988	PRJNA493550	GCA_003626935.2	Complete		2018-10-07T00:00:00Z	6095	357	65.8	6.87611	9.56936	BA7823	Clinical	India	Y	CAS-TypeIF	N	34	61.81	Y	17	0	4
SAMN04893615	PRJNA319532	GCA_001632245.1	Complete		2016-04-26T00:00:00Z	6512	313	66	7.02155	9.39963	BAMCPA07-48	Clinical	USA	N		N	0
SAMN09270621	PRJNA473307	GCA_003795165.1	Chromosome		2018-11-19T00:00:00Z	6419	381	65.7869	7.19704	9.14083	BH9	Clinical	Brazil	N		Y	0
SAMN02360714	PRJNA219903	GCA_000481125.1	Scaffold	4	2013-10-24T00:00:00Z	5925	2629	66.3	6.43615	10.3012	BL01	Clinical	USA	Y	CAS-TypeIE	N	57	60.79	N	16	0	2
SAMN02360715	PRJNA219905	GCA_000481105.1	Scaffold	6	2013-10-24T00:00:00Z	6443	17	66	6.91365	9.54633	BL02	Clinical	USA	Y	CAS-TypeIF	Y	0		Y
SAMN02360716	PRJNA219906	GCA_000481085.1	Scaffold	7	2013-10-24T00:00:00Z	6485	606	65.9	7.05802	9.3369	BL03	Clinical	USA	N		Y	0
SAMN02360718	PRJNA219908	GCA_000481045.1	Scaffold	3	2013-10-24T00:00:00Z	5856	1129	66.4	6.38329	10.4022	BL05	Clinical	USA	N		N	0
SAMN02360723	PRJNA219913	GCA_000480945.1	Scaffold	3	2013-10-24T00:00:00Z	5971	589	66.3	6.49954	10.2007	BL10	Clinical	USA	Y	CAS-TypeIF, CAS-TypeIC	N	64	60.13	Y	24	0	2
SAMN02360726	PRJNA219916	GCA_000480885.1	Scaffold	4	2013-10-24T00:00:00Z	6670	316	65.7	7.28827	9.01448	BL13	Clinical	USA	N		N	0
SAMN02360730	PRJNA219920	GCA_000480805.1	Scaffold	3	2013-10-24T00:00:00Z	6338	235	66	6.88466	9.58653	BL17	Clinical	USA	N		N	0
SAMN02360731	PRJNA219921	GCA_000480785.1	Scaffold	3	2013-10-24T00:00:00Z	6053	1621	66.3	6.51065	10.1833	BL18	Clinical	USA	Y	CAS-TypeIE	N	18	63.75	Y	3	1	1
SAMN02360732	PRJNA219922	GCA_000480765.1	Scaffold	5	2013-10-24T00:00:00Z	5840	1631	66.3	6.37853	10.3942	BL19	Clinical	USA	N		N	0
SAMN02360734	PRJNA219924	GCA_000480725.1	Scaffold	3	2013-10-24T00:00:00Z	6339	308	66.1	6.84127	9.66195	BL21	Clinical	USA	Y		N	0		N
SAMN02360738	PRJNA219928	GCA_000480645.1	Scaffold	7	2013-10-24T00:00:00Z	6060	313	66.2	6.57489	10.0686	BL25	Clinical	USA	N		N	0
SAMN02402439	PRJNA227538	GCA_000629485.1	Scaffold	4	2014-04-14T00:00:00Z	5917	1800	66.2	6.44276	10.2751	BWH055	Clinical	Unknown	N		N	0
SAMN02402442	PRJNA227541	GCA_000629425.1	Scaffold	5	2014-04-14T00:00:00Z	6174	253	66.1	6.69888	9.86732	BWH058	Clinical	Unknown	Y	CAS-TypeIF	N	48	60.4	N	25	1	0
SAMN02402444	PRJNA227543	GCA_000629385.1	Scaffold	6	2014-04-14T00:00:00Z	6226	298	66.2	6.78545	9.75617	BWH060	Clinical	Unknown	N		N	0
SAMN02360676	PRJNA219865	GCA_000481625.1	Scaffold	3	2013-10-24T00:00:00Z	5774	209	66.4	6.31327	10.5175	BWHPSA004	Clinical	USA	Y	CAS-TypeIF	N	53	61.02	N	22	0	2
SAMN02360677	PRJNA219866	GCA_000481605.1	Scaffold	4	2013-10-24T00:00:00Z	6320	845	66.1	6.7863	9.74021	BWHPSA005	Clinical	USA	Y	CAS-TypeIF	N	37	59.34	Y	8	1	3
SAMN02360679	PRJNA219868	GCA_000481565.1	Scaffold	6	2013-10-24T00:00:00Z	6317	1128	66	6.82705	9.66743	BWHPSA007	Clinical	USA	N		Y	0
SAMN02360680	PRJNA219869	GCA_000481545.1	Scaffold	5	2013-10-24T00:00:00Z	6018	299	66.1	6.5245	10.131	BWHPSA008	Clinical	USA	Y	CAS-TypeIF	N	42	60.13	Y	14	1	3
SAMN02360684	PRJNA219873	GCA_000481465.1	Scaffold	4	2013-10-24T00:00:00Z	5990	2632	66.3	6.49205	10.2125	BWHPSA012	Clinical	USA	Y	CAS-TypeIF	N	61	60.45	N	24	0	2
SAMN02360685	PRJNA219874	GCA_000481445.1	Scaffold	2	2013-10-24T00:00:00Z	6190	170	66.1	6.70487	9.85851	BWHPSA013	Clinical	USA	N		N	0
SAMN02360686	PRJNA219875	GCA_000481425.1	Scaffold	2	2013-10-24T00:00:00Z	5787	209	66.5	6.29347	10.5665	BWHPSA014	Clinical	USA	Y	CAS-TypeIF	N	49	60.84	N	22	0	2
SAMN02360687	PRJNA219876	GCA_000481405.1	Scaffold	5	2013-10-24T00:00:00Z	5903	192	66.5	6.42506	10.3501	BWHPSA015	Clinical	USA	Y	CAS-TypeIC	N	33	63.15	N	9	0	0
SAMN02360688	PRJNA219877	GCA_000481385.1	Scaffold	3	2013-10-24T00:00:00Z	5993	2317	66.3	6.48139	10.2293	BWHPSA016	Clinical	USA	N		N	0
SAMN02360689	PRJNA219878	GCA_000481365.1	Scaffold	5	2013-10-24T00:00:00Z	6329	155	66	6.93454	9.51757	BWHPSA017	Clinical	USA	N		N	0
SAMN02360691	PRJNA219880	GCA_000481325.1	Scaffold	3	2013-10-24T00:00:00Z	5938	-	66.3	6.44428	10.2882	BWHPSA019	Clinical	USA	N		N	0
SAMN02360693	PRJNA219882	GCA_000481285.1	Scaffold	4	2013-10-24T00:00:00Z	5990	2632	66.3	6.48499	10.2236	BWHPSA021	Clinical	USA	Y	CAS-TypeIF	N	56	60.25	N	23	0	2
SAMN02360694	PRJNA219883	GCA_000481265.1	Scaffold	6	2013-10-24T00:00:00Z	6425	27	66	6.91146	9.54936	BWHPSA022	Clinical	USA	N		N	0
SAMN02360696	PRJNA219885	GCA_000481225.1	Scaffold	5	2013-10-24T00:00:00Z	6315	845	66.1	6.76869	9.76555	BWHPSA024	Clinical	USA	Y	CAS-TypeIF	Y	0		Y
SAMN02360697	PRJNA219886	GCA_000481205.1	Scaffold	4	2013-10-24T00:00:00Z	5819	2625	66.5	6.33776	10.4927	BWHPSA025	Clinical	USA	N		N	0
SAMN02360704	PRJNA219893	GCA_000520395.1	Scaffold	3	2014-01-14T00:00:00Z	5888	274	66.3	6.45299	10.2743	BWHPSA040	Clinical	USA	Y	CAS-TypeIF	N	61	60.5	N	26	0	3
SAMN02360706	PRJNA219895	GCA_000520355.1	Scaffold	3	2014-01-14T00:00:00Z	5423	-	66.5	5.89339	11.2838	BWHPSA042	Clinical	USA	Y	CAS-TypeIE	N	41	62.42	N	7	2	1
SAMN02360708	PRJNA219897	GCA_000520315.1	Scaffold	4	2014-01-14T00:00:00Z	6426	253	66	6.90167	9.5629	BWHPSA044	Clinical	USA	Y	CAS-TypeIF	N	35	59.94	N	13	0	1
SAMN02360709	PRJNA219898	GCA_000520295.1	Scaffold	5	2014-01-14T00:00:00Z	6664	395	65.7	7.07909	9.28085	BWHPSA045	Clinical	USA	Y	CAS-TypeIE	Y	0		Y
SAMN02360711	PRJNA219900	GCA_000520255.1	Scaffold	3	2014-01-14T00:00:00Z	5917	2699	66.3	6.38776	10.3792	BWHPSA047	Clinical	USA	N		N	0
SAMN02360712	PRJNA219901	GCA_000520235.1	Scaffold		2014-01-14T00:00:00Z	5502	845	66.4	5.951	11.1578	BWHPSA048	Clinical	USA	Y	CAS-TypeIF	N	37	59.73	N	10	1	1
SAMN02360744	PRJNA219934	GCA_000480515.1	Scaffold	3	2013-10-24T00:00:00Z	6449	17	66	6.9295	9.5245	C20	Environmental	Unknown	Y	CAS-TypeIF	N	42	61.11	Y	10	1	1
SAMN02360745	PRJNA219935	GCA_000480495.1	Scaffold	3	2013-10-24T00:00:00Z	6441	17	66.1	6.89606	9.58518	C23	Environmental	Unknown	Y	CAS-TypeIF	N	42	61.11	Y	10	1	1
SAMN02595210	PRJNA16170	GCA_000152525.1	Scaffold		2006-01-04T00:00:00Z	5372	-	66.3	6.2221	10.6556	C3719	Unknown	Unknown	Y	CAS-TypeIF	N	44	58.73	Y	8	2	2
SAMN02360746	PRJNA219936	GCA_000480475.1	Scaffold	4	2013-10-24T00:00:00Z	6144	167	66.2	6.63126	9.98302	C40	Environmental	Unknown	N		N	0
SAMN02360747	PRJNA219937	GCA_000480455.1	Scaffold	3	2013-10-24T00:00:00Z	6359	164	66	6.8256	9.66948	C41	Environmental	Unknown	N		N	0
SAMN02603588	PRJNA209859	GCA_000468935.1	Chromosome		2013-09-16T00:00:00Z	5714	-	66.5	6.2623	10.6191	C7447m	Clinical	USA	N		N	0
SAMN11836198	PRJNA544424	GCA_007833895.1	Complete		2019-08-05T00:00:00Z	6296	316	66.0527	6.79633	9.71888	C79	Clinical	China	N		N	0
SAMN03389320	PRJNA281807	GCA_000981825.1	Complete		2015-04-29T00:00:00Z	7061	111	65.6	7.49759	8.74948	Carb01 63	Clinical	Netherlands	N		Y	0
SAMN02947975	PRJNA257157	GCA_000763245.2	Chromosome		2017-05-19T00:00:00Z	6618	277	66.1	7.06088	9.36144	CCBH4851	Clinical	Brazil	Y	CAS-TypeIC	N	40	61.38	N	12	0	0
SAMN12634799	PRJNA305687	GCA_008195485.1	Complete		2019-09-02T00:00:00Z	6594	235	66.1	7.0128	9.42562	CCUG 51971	Clinical	Sweden	Y	CAS-TypeIC	N	22	58.35	N	3	0	0
SAMN07602569	PRJNA401330	GCA_003194245.1	Complete		2018-06-06T00:00:00Z	6422	395	66	6.85923	9.62207	CCUG 70744	Clinical	Sweden	Y	CAS-TypeIE	Y	0		Y
SAMN02360660	PRJNA219849	GCA_000481945.1	Scaffold	7	2013-10-24T00:00:00Z	6432	179	65.9	7.03198	9.37147	CF127	Clinical	USA	N		N	0
SAMN02360661	PRJNA219850	GCA_000481925.1	Scaffold	6	2013-10-24T00:00:00Z	6032	1394	66.3	6.49201	10.2126	CF18	Clinical	USA	Y	CAS-TypeIF	N	22	61.68	N	7	2	1
SAMN02360662	PRJNA219851	GCA_000481905.1	Scaffold	5	2013-10-24T00:00:00Z	5941	485	66.2	6.5356	10.1291	CF27	Clinical	USA	N		N	0
SAMN02360663	PRJNA219852	GCA_000481885.1	Scaffold	5	2013-10-24T00:00:00Z	5706	1538	66.5	6.33792	10.4924	CF5	Clinical	USA	Y	CAS-TypeIF	N	30	63.9	N	5	2	3
SAMN02360752	PRJNA219942	GCA_000480355.1	Scaffold	7	2013-10-24T00:00:00Z	6269	245	66	6.79744	9.70954	CF614	Clinical	USA	N		N	0
SAMN06673526	PRJNA381281	GCA_003025345.2	Complete		2018-03-30T00:00:00Z	5543	-	66.8415	6.16486	10.8423	CR1	Environmental	India	Y	CAS-TypeIF	N	40	61.02	N	12	0	1
SAMN04102969	PRJNA296749	GCA_001465155.1	Complete		2015-12-10T00:00:00Z	5285	137	66.7	6.12302	10.8933	Cu1510	Environmental	China	N		N	0
SAMN02383553	PRJNA224149	GCA_000496455.2	Complete		2016-01-25T00:00:00Z	6729	393	65.8	7.05575	9.32573	DHS01	Clinical	France	Y	CAS-TypeIE	N	22	63.16	Y	7	0	1
SAMEA3484633	PRJEB9823	GCA_900069025.1	Complete		2015-11-03T00:00:00Z	5711	387	66.6	6.21253	10.7203	DK1 substr. NH57388A	Clinical	Denmark	Y	CAS-TypeIF, CAS-TypeIE	N	63	62.12	N	26	0	2
SAMN02603895	PRJNA73815	GCA_000271365.1	Complete		2012-06-20T00:00:00Z	5922	386	66.3	6.40266	10.3551	DK2	Clinical	Denmark	Y	CAS-TypeIF	N	36	60.24	N	9	0	2
SAMN05717682	PRJNA341318	GCA_001722005.2	Complete		2016-09-08T00:00:00Z	6535	316	65.8714	6.95925	9.4653	DN1	Environmental	China	Y	CAS-TypeU	NA
SAMN03761153	PRJNA285827	GCA_001045685.1	Complete		2015-07-02T00:00:00Z	5846	-	66.5	6.31705	10.5271	DSM 50071	NA	Japan	Y	CAS-TypeIF	N	47	61.45	N	7	2	0
SAMN06349407	PRJNA376024	GCA_002085755.1	Complete		2017-04-11T00:00:00Z	6631	235	65.8763	7.07741	9.30797	E6130952	Clinical	Canada	N		N	0
SAMN09407355	PRJNA475978	GCA_004291075.1	Complete		2019-02-22T00:00:00Z	6358	245	66.1	6.81914	9.6933	E80	Clinical	USA	N		N	0
SAMN12561707	PRJNA559863	GCA_008705235.1	Complete		2019-09-24T00:00:00Z	6355	282	66.2	6.81313	9.71653	E90	Clinical	USA	Y		N	0		N
SAMEA104083446	PRJEB5222	GCA_900185255.1	Complete		2017-06-09T00:00:00Z	6434	17	66.1	6.90297	9.57559	early isolate NN2 (clone C)	Clinical	Germany	Y	CAS-TypeIF	N	42	61.08	N	10	1	1
SAMN02673269	PRJNA237986	GCA_000816985.1	Complete		2015-01-09T00:00:00Z	6095	485	66.2	6.6031	10.0256	F22031	Clinical	USA	Y		N	0		Y
SAMN02894358	PRJNA253624	GCA_001516245.2	Complete		2016-01-15T00:00:00Z	5968	1295	66.2	6.51734	10.1575	F23197	Clinical	USA	Y	CAS-TypeIF	N	63	59.07	N	20	1	1
SAMN02894357	PRJNA253624	GCA_001516265.1	Complete		2016-01-15T00:00:00Z	6760	111	65.8	7.27326	9.04684	F30658	Clinical	USA	N		N	0
SAMN02887043	PRJNA253624	GCA_002946935.1	Complete		2018-02-17T00:00:00Z	6160	111	65.9	6.64523	9.91689	F5677	Clinical	USA	Y	CAS-TypeIE	N	25	61.56	N	8	2	1
SAMN02894356	PRJNA253624	GCA_001594325.2	Complete		2016-01-15T00:00:00Z	6211	198	66.3	6.61877	10.017	F63912	Clinical	USA	Y	CAS-TypeIE	N	46	62.21	Y	17	0	3
SAMN02894359	PRJNA253624	GCA_001542835.1	Complete		2016-01-29T00:00:00Z	6071	155	66.1	6.79435	9.72867	F9670	Clinical	USA	N		N	0
SAMN03852256	PRJNA289296	GCA_001077475.1	Complete		2015-07-13T00:00:00Z	5859	-	66.5	6.36801	10.4428	F9676	Environmental	China	Y		N	0		N
SAMN05729608	PRJNA341834	GCA_001750705.1	Complete		2016-10-03T00:00:00Z	6209	27	66.2	6.86679	9.6406	FA-HZ1	Environmental	China	N		N	0
SAMN10163177	PRJNA231221	GCA_003812905.1	Complete		2018-11-21T00:00:00Z	6399	235	66	6.86584	9.61281	FDAARGOS_501	Clinical	Unknown	N		N	0
SAMN10163199	PRJNA231221	GCA_003813005.1	Complete		2018-11-21T00:00:00Z	6518	179	65.9	7.02982	9.37435	FDAARGOS_505	Clinical	USA	N		N	0
SAMN10163227	PRJNA231221	GCA_003812165.1	Complete		2018-11-21T00:00:00Z	6360	179	66.0943	6.93125	9.5357	FDAARGOS_532	Clinical	USA	N		N	0
SAMN10163194	PRJNA231221	GCA_003813025.1	Complete		2018-11-21T00:00:00Z	6780	244	65.8768	7.15514	9.20692	FDAARGOS_570	Clinical	Unknown	Y	CAS-TypeIF	N	47	61.03	N	15	1	0
SAMN10163195	PRJNA231221	GCA_003812885.1	Complete		2018-11-21T00:00:00Z	6568	235	65.9	6.99977	9.4146	FDAARGOS_571	Clinical	Unknown	N		Y	0
SAMN10346774	PRJNA231221	GCA_006364795.1	Complete		2019-06-19T00:00:00Z	6411	252	66.2	6.79221	9.74646	FDAARGOS_610	Environmental	Uknown	Y	CAS-TypeIF, CAS-TypeIE	N	58	59.29	Y	27	2	4
SAMN11056482	PRJNA231221	GCA_006364735.1	Complete		2019-06-19T00:00:00Z	5785	549	66.5	6.26368	10.6168	FDAARGOS_767	Clinical	Unknown	N		N	0
SAMN02732380	PRJNA245215	GCA_000829885.1	Complete		2015-01-29T00:00:00Z	5981	111	66.1	6.71234	9.84753	FRD1	Clinical	USA	N		N	0
SAMN12640651	PRJNA562421	GCA_008330985.1	Chromosome		2019-09-09T00:00:00Z	6107	235	65.9493	6.47769	10.181	GIMC5001:PAT-23	Clinical	Russia	N		Y	0
SAMN12651335	PRJNA562821	GCA_008370085.1	Chromosome		2019-09-11T00:00:00Z	6056	235	65.8502	6.49908	10.1322	GIMC5002:PAT-169	Clinical	Russia	N		Y	0
SAMN10449072	PRJNA506142	GCA_003957825.1	Complete		2018-12-21T00:00:00Z	5781	549	66.5	6.25849	10.6256	GIMC5015:PAKB6	Clinical	Russia	N		N	0
SAMN10449147	PRJNA506147	GCA_004000495.1	Chromosome		2019-01-08T00:00:00Z	6201	2592	66	6.75027	9.77739	GIMC5016:PA1840	Clinical	Russia	Y	CAS-TypeIF	Y	0		Y
SAMN10374624	PRJNA503802	GCA_003798125.1	Complete		2018-11-20T00:00:00Z	6236	1076	66.2	6.7068	9.87058	H25883	Clinical	Switzerland	Y	CAS-TypeIF	N	28	59.96	N	6	0	4
SAMN10374625	PRJNA503802	GCA_003798145.1	Complete		2018-11-20T00:00:00Z	6260	253	66.2	6.72922	9.83769	H26023	Clinical	Switzerland	Y	CAS-TypeIF	N	31	60.28	Y	13	0	1
SAMN10374626	PRJNA503802	GCA_003798105.1	Complete		2018-11-20T00:00:00Z	6650	17	66.1	7.0796	9.33669	H26027	Clinical	Switzerland	Y	CAS-TypeIF	N	40	61.11	N	10	1	1
SAMN02894354	PRJNA253624	GCA_001516325.2	Complete		2016-01-15T00:00:00Z	6003	389	66.3	6.56823	10.094	H27930	Clinical	USA	Y	CAS-TypeIF	N	49	61.29	N	14	0	2
SAMN02894353	PRJNA253624	GCA_001516345.1	Complete		2016-01-15T00:00:00Z	6319	1105	66.1	6.83641	9.66882	H47921	Clinical	USA	N		N	0
SAMN02894355	PRJNA253624	GCA_001516305.2	Complete		2016-01-15T00:00:00Z	5849	3050	66.5	6.33438	10.4983	H5708	Clinical	USA	N		N	0
SAMN12368444	PRJNA556762	GCA_008245185.1	Complete		2019-09-03T00:00:00Z	5780	2855	66.3602	6.29044	10.5494	HOU1	Clinical	USA	Y	CAS-TypeIF	N	58	59.55	N	17	0	1
SAMN08102919	PRJNA419995	GCA_003319235.1	Complete		2018-07-15T00:00:00Z	6337	27	66.2	6.87699	9.6263	HS9	Environmental	China	N		N	0
SAMN10503341	PRJNA507737	GCA_003950015.1	Complete		2018-12-15T00:00:00Z	6642	621	65.653	7.17801	9.14641	IMP-13	Environmental	Belgium	Y	CAS-TypeIF	N	40	59.19	N	8	1	0
SAMN08915456	PRJNA449629	GCA_008033765.1	Complete		2019-08-20T00:00:00Z	6011	132	66.4	6.48634	10.2369	IMP66	Environmental	China	Y	CAS-TypeIF	Y	0		Y
SAMN08915618	PRJNA449643	GCA_008033725.1	Complete		2019-08-20T00:00:00Z	6023	132	66.4	6.50141	10.2132	IMP67	Environmental	China	Y	CAS-TypeIF	Y	0		Y
SAMN08918338	PRJNA449809	GCA_008033745.1	Complete		2019-08-20T00:00:00Z	6006	132	66.4	6.4817	10.2442	IMP68	Environmental	China	Y	CAS-TypeIF	Y	0		Y
SAMD00042491	PRJDB4304	GCA_001548335.1	Complete		2015-11-26T00:00:00Z	6387	1047	66	6.89702	9.56935	IOMTU 133	Clinical	Nepal	N		N	0
SAMN08524370	PRJNA433941	GCA_003060845.1	Complete		2018-04-23T00:00:00Z	6376	296	66	6.86731	9.61075	JB2	Environmental	USA	Y	CAS-TypeIF	N	17	61.86	Y	5	2	2
SAMN02360667	PRJNA219856	GCA_000481805.1	Scaffold	5	2013-10-24T00:00:00Z	6227	235	66.1	6.7471	9.7968	JJ692	Clinical	USA	N		N	0
SAMN08954392	PRJNA450903	GCA_003206535.1	Complete		2018-06-11T00:00:00Z	6614	233	65.8774	7.04245	9.35433	K34-7	Clinical	Norway	Y	CAS-TypeIF	N	68	61.93	Y	21	1	2
SAMN06234157	PRJNA361478	GCA_002223805.1	Complete		2017-07-21T00:00:00Z	6119	253	66.1	6.66196	9.922	L10	Environmental	China	Y	CAS-TypeIF	N	32	60.28	N	13	0	1
SAMN02641592	PRJNA222518	GCA_000508765.1	Complete		2013-12-17T00:00:00Z	6053	146	66.3	6.55007	10.122	LES431	Clinical	UK	Y		Y	0		Y
SAMEA1705916	PRJEA31101	GCA_000026645.1	Complete		2008-12-24T00:00:00Z	6150	146	66.3	6.60176	10.0428	LESB58	Clinical	UK	Y		Y	0		Y
SAMN03081518	PRJNA222519	GCA_000583955.1	Chromosome		2014-03-03T00:00:00Z	6046	146	66.4	6.527	10.1731	LESB65	Clinical	UK	Y		Y	0		Y
SAMN03081519	PRJNA222520	GCA_000583975.1	Chromosome		2014-03-03T00:00:00Z	6011	146	66.4	6.50907	10.2012	LESlike1	Clinical	Canada	Y		Y	0		Y
SAMN03081520	PRJNA222521	GCA_000583995.1	Chromosome		2014-03-03T00:00:00Z	6046	683	66.4	6.52405	10.1777	LESlike4	Clinical	Canada	Y		Y	0		Y
SAMN03081515	PRJNA222522	GCA_000583895.1	Chromosome		2014-03-03T00:00:00Z	6049	146	66.4	6.54335	10.1477	LESlike5	Clinical	Canada	Y		Y	0		Y
SAMN07256503	PRJNA391028	GCA_004010895.1	Complete		2019-01-10T00:00:00Z	6271	1182	66	6.82484	9.67056	LW	Clinical	China	N		N	0
SAMN02894352	PRJNA253624	GCA_001516365.2	Complete		2016-01-15T00:00:00Z	5940	253	66	6.46002	10.2167	M1608	Clinical	USA	Y	CAS-TypeIF	N	31	60.28	Y	13	0	1
SAMN02603849	PRJNA61423	GCA_000226155.1	Complete		2011-09-19T00:00:00Z	5874	1239	66.5	6.32775	10.5093	M18	Environmental	China	Y	CAS-TypeIF	N	41	60.96	N	13	1	2
SAMN04916457	PRJNA320098	GCA_002117025.1	Chromosome		2017-05-02T00:00:00Z	5920	970	66.1	6.49944	10.1701	M28A1	Environmental	Colombia	N		N	0
SAMN02894351	PRJNA253624	GCA_001516385.1	Complete		2016-01-15T00:00:00Z	6390	253	66	6.89723	9.56906	M37351	Clinical	USA	Y	CAS-TypeIF	Y	0		Y
SAMN02360739	PRJNA219929	GCA_000480615.1	Scaffold	3	2013-10-24T00:00:00Z	5838	257	66.4	6.36863	10.4261	M8A.1	Environmental	Colombia	Y	CAS-TypeIF	N	28	60.87	N	6	0	0
SAMN02360740	PRJNA219930	GCA_000480595.1	Scaffold	6	2013-10-24T00:00:00Z	5848	1054	66.4	6.37626	10.4136	M8A.2	Environmental	Colombia	Y	CAS-TypeIE	N	38	61.24	N	8	0	2
SAMN02360741	PRJNA219931	GCA_000480575.1	Scaffold	4	2013-10-24T00:00:00Z	5831	1054	66.3	6.37141	10.4059	M8A.3	Environmental	Colombia	Y	CAS-TypeIE	N	35	62.51	N	8	0	3
SAMN02360742	PRJNA219932	GCA_000480555.1	Scaffold	5	2013-10-24T00:00:00Z	5884	1054	66.3	6.41912	10.3285	M8A.4	Environmental	Colombia	Y	CAS-TypeIE	N	19	62.71	N	8	0	2
SAMN04916455	PRJNA320096	GCA_002116985.1	Chromosome		2017-05-02T00:00:00Z	5837	1054	66.4	6.3499	10.4569	M8A1	Environmental	Colombia	Y	CAS-TypeIE	N	36	62.55	N	4	0	0
SAMN08776459	PRJNA445324	GCA_003028335.1	Complete		2018-04-01T00:00:00Z	6597	-	66	7.05093	9.36047	MRSN12280	Clinical	USA	N		Y	0
SAMN02360658	PRJNA219847	GCA_000481985.1	Scaffold	7	2013-10-24T00:00:00Z	6009	689	66.3	6.50709	10.1889	MSH3	Environmental	USA	Y	CAS-TypeIF	N	27	65.06	Y	9	0	1
SAMN02389526	PRJNA225944	GCA_000504045.1	Complete		2013-12-05T00:00:00Z	6128	2689	66.2	6.58004	10.0607	MTB-1	Environmental	India	N		N	0
SAMN04108365	PRJNA292869	GCA_003571505.1	Complete		2016-01-05T00:00:00Z	6482	654	65.9	6.9729	9.45087	N15-01092	Clinical	Canada	Y	CAS-TypeIF, CAS-TypeIE	N	78	59.98	Y	15	1	1
SAMN03145716	PRJNA265138	GCA_001606045.1	Complete		2016-04-04T00:00:00Z	5899	2362	66.4	6.37073	10.4227	N17-1	Environmental	China	Y	CAS-TypeIC	N	23	62.74	N	9	0	0
SAMD00018700	PRJDB2972	GCA_000829275.1	Complete		2014-08-01T00:00:00Z	6405	235	66	6.81494	9.6846	NCGM 1900	Clinical	Japan	N		N	0
SAMD00019082	PRJDB3032	GCA_000829255.1	Complete		2014-09-18T00:00:00Z	6462	235	66	6.85095	9.6337	NCGM 1984	Clinical	Japan	N		N	0
SAMD00061003	PRJDA73453	GCA_000284555.1	Complete		2011-09-29T23:05:00Z	6309	235	66.1	6.76466	9.77137	NCGM2.S1	Clinical	Japan	N		N	0
SAMD00020552	PRJDB3186	GCA_001547955.1	Complete		2015-02-25T00:00:00Z	6751	357	65.9	7.09069	9.29388	NCGM257	Clinical	Japan	Y	CAS-TypeIF	Y	0		Y
SAMEA2479570	PRJEB6403	GCA_001457615.1	Complete		2015-03-22T00:00:00Z	5761	-	66.5	6.31698	10.5272	NCTC10332	Unknown	Czech Republic	Y	CAS-TypeIF	N	47	61.45	N	7	2	0
SAMEA4007823	PRJEB6403	GCA_900637045.1	Complete		2018-12-19T00:00:00Z	5885	1750	66.4	6.36339	10.4347	NCTC10728	Unknown	Unknown	Y	CAS-TypeIE	N	19	60.79	N	5	0	1
SAMEA3856675	PRJEB6403	GCA_900636735.1	Complete		2018-12-19T00:00:00Z	6377	-	66.1	6.76629	9.76902	NCTC11445	Unknown	Unknown	Y	CAS-TypeIF	N	101	58.96	Y	24	1	1
SAMEA3856677	PRJEB6403	GCA_900636755.1	Complete		2018-12-19T00:00:00Z	6431	155	66.1	6.83999	9.66376	NCTC12903	Clinical	Unknown	N		N	0
SAMEA3270527	PRJEB6403	GCA_901472545.1	Complete		2019-05-10T00:00:00Z	6060	252	66.2	6.79149	9.74749	NCTC13359	Unknown	Unknown	Y	CAS-TypeIF, CAS-TypeIE	N	58	59.3	Y	27	2	4
SAMEA3270529	PRJEB6403	GCA_901472595.1	Complete		2019-05-10T00:00:00Z	6002	-	66.2	6.78859	9.75166	NCTC13618	Unknown	Unknown	N		N	0
SAMEA3270531	PRJEB6403	GCA_901472565.1	Complete		2019-05-10T00:00:00Z	6312	-	66.2	6.77927	9.76506	NCTC13620	Unknown	Unknown	Y	CAS-TypeIF	N	42	61.13	N	10	1	1
SAMEA3923580	PRJEB6403	GCA_900636975.1	Complete		2018-12-19T00:00:00Z	6287	773	66.1	6.76531	9.77043	NCTC13715	Clinical	UK	Y	CAS-TypeIE	N	20	63.72	N	4	0	1
SAMEA2784376	PRJEB6403	GCA_900478745.1	Complete		2018-06-17T00:00:00Z	6103	1920	66.3	6.44069	10.2939	NCTC9433	Environmental	Philippines	Y	CAS-TypeIF, CAS-TypeIC	N	79	60.87	N	26	0	0
SAMN03940420	PRJNA291143	GCA_001900265.1	Complete		2016-12-12T00:00:00Z	5708	387	66.6	6.21328	10.719	NHmuc	Clinical	Netherlands	Y	CAS-TypeIF, CAS-TypeIE	N	62	62.12	N	26	0	2
SAMN07347483	PRJNA394047	GCA_002237405.1	Complete		2017-07-31T00:00:00Z	6477	316	66	6.95224	9.49334	Ocean-1155	Environmental	Pacific Ocean	N		N	0
SAMN07347485	PRJNA394047	GCA_002237425.1	Complete		2017-07-31T00:00:00Z	6475	316	66	6.94322	9.50568	Ocean-1175	Environmental	Pacific Ocean	N		N	0
SAMN04452273	PRJNA310413	GCA_002442855.1	Complete		2017-10-04T00:00:00Z	5861	1239	66.5	6.33447	10.4981	PA_150577	Clinical	Hong Kong	Y	CAS-TypeIF	N	40	60.26	N	11	1	2
SAMN04452263	PRJNA310413	GCA_002075065.1	Complete		2017-03-29T00:00:00Z	5961	550	66.4	6.44524	10.3022	PA_154197	Clinical	Hong Kong	Y	CAS-TypeIF	N	22	59.24	Y	10	1	2
SAMN04910034	PRJNA294254	GCA_001721745.1	Complete		2016-09-08T00:00:00Z	6120	1971	66.2	6.64382	9.96415	PA_D1	Clinical	China	Y	CAS-TypeIF	N	38	61.02	N	10	0	2
SAMN04914381	PRJNA294254	GCA_001721805.1	Complete		2016-09-08T00:00:00Z	6150	1971	66.2	6.68198	9.90724	PA_D16	Clinical	China	Y	CAS-TypeIF	N	38	61.02	N	10	0	2
SAMN04910045	PRJNA294254	GCA_001721765.1	Complete		2016-09-08T00:00:00Z	6120	1971	66.2	6.643	9.96538	PA_D2	Clinical	China	Y	CAS-TypeIF	N	38	61.02	N	10	0	2
SAMN04914386	PRJNA294254	GCA_001722045.1	Complete		2016-09-08T00:00:00Z	6116	1971	66.2	6.63911	9.97122	PA_D21	Clinical	China	Y	CAS-TypeIF	N	38	61.02	N	10	0	2
SAMN04914475	PRJNA294254	GCA_001721825.1	Complete		2016-09-08T00:00:00Z	6146	1971	66.2	6.68198	9.90724	PA_D22	Clinical	China	Y	CAS-TypeIF	N	38	61.02	N	10	0	2
SAMN04914479	PRJNA294254	GCA_001721845.1	Complete		2016-09-08T00:00:00Z	6143	1971	66.2	6.6832	9.90543	PA_D25	Clinical	China	Y	CAS-TypeIF	N	38	61.02	N	10	0	2
SAMN04910061	PRJNA294254	GCA_001722025.1	Complete		2016-09-08T00:00:00Z	6153	1971	66.2	6.68199	9.90723	PA_D5	Clinical	China	Y	CAS-TypeIF	N	38	61.02	N	10	0	2
SAMN04910066	PRJNA294254	GCA_001721785.1	Complete		2016-09-08T00:00:00Z	6119	1971	66.2	6.64548	9.96166	PA_D9	Clinical	China	Y	CAS-TypeIF	N	38	61.02	N	10	0	2
SAMN10226300	PRJNA495451	GCA_003691345.1	Complete		2018-10-27T00:00:00Z	4477	1135	66.5	6.32731	10.51	PA-3	Environmental	China	Y	CAS-TypeIE	N	36	62.09	N	12	0	2
SAMN08706627	PRJNA438112	GCA_004347005.1	Chromosome		2019-03-12T00:00:00Z	5919	1027	66.5	6.38214	10.4197	PA-VAP-1	Clinical	France	N		N	0
SAMN08706628	PRJNA438112	GCA_004347025.1	Chromosome		2019-03-12T00:00:00Z	5822	2960	66.6	6.28348	10.5992	PA-VAP-2	Clinical	France	Y		N	0		Y
SAMN08706629	PRJNA438112	GCA_004346985.1	Chromosome		2019-03-12T00:00:00Z	6171	253	66.2	6.66526	9.9321	PA-VAP-3	Clinical	France	Y	CAS-TypeIF	N	38	59.24	N	17	0	1
SAMN08706630	PRJNA438112	GCA_004347045.1	Chromosome		2019-03-12T00:00:00Z	5803	2042	66.6	6.27176	10.619	PA-VAP-4	Clinical	France	Y	CAS-TypeIF	N	44	58.67	N	9	1	3
SAMN02603191	PRJNA185335	GCA_000496605.2	Complete		2013-11-12T00:00:00Z	6048	782	66.4	6.49807	10.2184	PA1	Clinical	China	N		N	0
SAMN04455104	PRJNA310735	GCA_001792835.1	Complete		2016-10-20T00:00:00Z	6247	277	66.1	6.72148	9.83414	PA1088	Clinical	Brazil	Y	CAS-TypeIC	N	39	61.16	N	12	0	0
SAMN04455162	PRJNA310742	GCA_001792875.1	Complete		2016-10-20T00:00:00Z	6637	277	66	7.00658	9.41972	PA11803	Clinical	Brazil	N		Y	0
SAMN05020325	PRJNA389181	GCA_002208645.1	Complete		2017-06-22T00:00:00Z	6813	155	65.7	7.41186	8.86417	Pa1207	Clinical	Mexico	N		N	0
SAMN05006707	PRJNA321921	GCA_001679685.1	Complete		2016-07-05T00:00:00Z	6367	389	65.7828	6.85351	9.59841	PA121617	Clinical	China	Y	CAS-TypeIF	N	52	59.98	N	16	0	2
SAMN05020323	PRJNA389181	GCA_002192475.1	Complete		2017-06-13T00:00:00Z	6479	309	65.8	7.00852	9.38857	Pa124	Clinical	Mexico	N		N	0
SAMN05020326	PRJNA389181	GCA_002205375.1	Complete		2017-06-22T00:00:00Z	6303	277	65.8	7.05051	9.33266	Pa1242	Clinical	Mexico	N		N	0
SAMN05020324	PRJNA389181	GCA_002205355.1	Complete		2017-06-22T00:00:00Z	6565	309	65.7	7.1483	9.191	Pa127	Clinical	Mexico	N		N	0
SAMN02603192	PRJNA185336	GCA_000496645.1	Complete		2013-11-12T00:00:00Z	5858	-	66.3	6.30931	10.5083	PA1R	Clinical	China	N		N	0
SAMN04074798	PRJNA295473	GCA_001293085.1	Complete		2015-09-17T00:00:00Z	6053	782	66.3	6.50044	10.1993	PA1RG	Environmental	China	N		N	0
SAMN11388516	PRJNA531888	GCA_005305005.1	Complete		2019-05-14T00:00:00Z	6505	277	65.6693	6.93567	9.46834	PA298	Clinical	China	Y	CAS-TypeIC	N	38	60.77	N	9	0	0
SAMN08435059	PRJNA431326	GCA_003332705.2	Complete		2018-09-27T00:00:00Z	6314	1284	66.1	6.81008	9.7062	PA34	Clinical	India	N		N	0
SAMEA3138907	PRJEB4573	GCA_000531435.1	Chromosome		2014-01-23T00:00:00Z	7279	-	64.8	7.58615	8.54188	PA38182	Clinical	UK	N		N	0
SAMN05020321	PRJNA389181	GCA_002192495.1	Complete		2017-06-13T00:00:00Z	6673	308	65.8	7.24158	9.08641	Pa58	Clinical	Mexico	Y		N	0		Y
SAMN07709120	PRJNA412294	GCA_009497675.1	Complete		2019-11-04T00:00:00Z	6516	260	66.0532	6.97299	9.47272	PA59	Environmental	China	N		Y	0
SAMN02603435	PRJNA16720	GCA_000017205.1	Complete		2007-07-05T00:00:00Z	6040	1195	66.4	6.58834	10.0784	PA7	Clinical	Argentina	Y		N	0		N
SAMN04455155	PRJNA310740	GCA_001870265.1	Complete		2016-11-07T00:00:00Z	6645	277	65.9508	7.06771	9.33128	PA7790	Clinical	Brazil	Y	CAS-TypeIC	N	41	61.41	Y	12	0	0
SAMN04455156	PRJNA310741	GCA_001792855.1	Complete		2016-10-20T00:00:00Z	6461	277	66	6.92874	9.52554	PA8281	Clinical	Brazil	Y	CAS-TypeIC	N	39	61.16	N	12	0	0
SAMN05773092	PRJNA343072	GCA_002215345.1	Complete		2017-07-06T00:00:00Z	6702	233	65.7303	7.21431	9.1111	PA83	Clinical	Germany	Y	CAS-TypeIF	N	70	61.64	Y	21	1	2
SAMN05020322	PRJNA389181	GCA_002205335.1	Complete		2017-06-22T00:00:00Z	6058	-	66.2	6.56672	10.0811	Pa84	Clinical	Mexico	Y	CAS-TypeIE	Y	0		Y
SAMN12569252	PRJNA560136	GCA_009498355.1	Complete		2019-11-04T00:00:00Z	5242	964	65.9	6.94648	9.48682	PA99	Clinical	Thailand	Y	CAS-TypeIF, CAS-TypeIE	Y	0		N
SAMN09831327	PRJNA485889	GCA_003429185.1	Complete		2018-08-28T00:00:00Z	6089	-	66.3	6.54647	10.1276	PABL012	Clinical	USA	N		N	0
SAMN09831332	PRJNA485889	GCA_003429205.1	Complete		2018-08-28T00:00:00Z	6019	2167	66.3	6.50346	10.1946	PABL017	Clinical	USA	Y	CAS-TypeIF	N	47	63.41	Y	22	1	3
SAMN09831360	PRJNA485889	GCA_003411785.2	Complete		2019-04-11T00:00:00Z	6889	298	65.4653	7.29458	8.97451	PABL048	Clinical	USA	N		N	0
SAMN02471994	PRJNA16851	GCA_000168335.1	Chromosome		2006-06-05T00:00:00Z	6025	1394	66.3	6.49242	10.2119	PACS2	Unknown	Unknown	Y	CAS-TypeIF	N	22	61.65	N	7	2	1
SAMN04209275	PRJNA299511	GCA_001879525.1	Complete		2016-11-16T00:00:00Z	5984	260	66.4	6.50466	10.2081	PAER4_119	Clinical	Poland	N		N	0
SAMEA4916038	PRJEB28660	GCA_900618245.1	Complete		2018-11-27T00:00:00Z	5869	27	66.4	6.49356	10.2255	paerg000	Clinical	Switzerland	N		N	0
SAMEA4916049	PRJEB28660	GCA_900618255.1	Complete		2018-11-27T00:00:00Z	5934	262	66.4	6.45147	10.2922	paerg002	Clinical	Switzerland	Y	CAS-TypeIF	N	40	60.86	N	14	1	2
SAMEA4916059	PRJEB28660	GCA_900618275.1	Complete		2018-11-27T00:00:00Z	5944	262	66.4	6.43396	10.3202	paerg003	Clinical	Switzerland	Y	CAS-TypeIF	N	40	60.86	N	14	1	2
SAMEA4916061	PRJEB28660	GCA_900618265.1	Complete		2018-11-27T00:00:00Z	5936	262	66.4	6.45281	10.2901	paerg004	Clinical	Switzerland	Y	CAS-TypeIF	N	40	60.86	N	14	1	2
SAMEA4916069	PRJEB28660	GCA_900618285.1	Complete		2018-11-27T00:00:00Z	6427	262	66	6.93142	9.52186	paerg005	Clinical	Switzerland	N		N	0
SAMEA4916107	PRJEB28660	GCA_900618305.1	Complete		2018-11-27T00:00:00Z	6352	262	66	6.94129	9.50832	paerg009	Clinical	Switzerland	N		N	0
SAMEA4916108	PRJEB28660	GCA_900618315.1	Complete		2018-11-27T00:00:00Z	5949	262	66.4	6.43396	10.3202	paerg010	Clinical	Switzerland	Y	CAS-TypeIF	N	40	60.86	N	14	1	2
SAMEA4916113	PRJEB28660	GCA_900618325.1	Complete		2018-11-27T00:00:00Z	5945	262	66.4	6.43413	10.32	paerg011	Clinical	Switzerland	Y	CAS-TypeIF	N	40	60.86	N	14	1	2
SAMEA4916123	PRJEB28660	GCA_900618335.1	Complete		2018-11-27T00:00:00Z	5947	262	66.4	6.43402	10.3201	paerg012	Clinical	Switzerland	Y	CAS-TypeIF	N	40	60.86	N	14	1	2
SAMN02596970	PRJNA66135	GCA_000408865.1	Scaffold		2013-05-31T00:00:00Z	5884	693	66.4	6.40883	10.3607	PAK	Clinical	Unknown	N		N	0
SAMN04916454	PRJNA320095	GCA_002116945.1	Chromosome		2017-05-02T00:00:00Z	5881	918	66.4	6.3683	10.4266	PaM8A1	Environmental	Colombia	Y	CAS-TypeIE	N	27	58.31	N	4	0	0
SAMN02603714	PRJNA331	GCA_000006765.1	Complete		2000-05-16T00:00:00Z	5572	549	66.6	6.2644	10.6315	PAO1	Clinical	Australia	N		N	0
SAMEA3485223	PRJEB9838	GCA_900070375.1	Complete		2015-09-08T00:00:00Z	5797	549	66.5	6.27647	10.5951	PAO1_Orsay	Unknown	Unknown	N		N	0
SAMN02603590	PRJNA212862	GCA_000484545.1	Chromosome		2013-10-28T00:00:00Z	5777	549	66.6	6.26548	10.6297	PAO1-VE13	Clinical	Unknown	N		N	0
SAMN02603589	PRJNA212861	GCA_000484495.1	Chromosome		2013-10-28T00:00:00Z	5778	549	66.6	6.26548	10.6297	PAO1-VE2	Clinical	Unknown	N		N	0
SAMN09951375	PRJNA489238	GCA_004102665.1	Complete		2019-01-22T00:00:00Z	5918	549	66.4	6.3838	10.4013	PAO1161	Clinical	Poland	N		N	0
SAMN02740985	PRJNA83447	GCA_000714515.1	Chromosome		2014-06-27T00:00:00Z	5494	155	66.3	6.2644	10.5836	PAO1H2O	Environmental	USA	N		N	0
SAMN02603587	PRJNA209856	GCA_000468555.1	Chromosome		2013-09-16T00:00:00Z	5586	549	66.5	6.04397	11.0027	PAO581	Clinical	Unknown	N		N	0
SAMN06689794	PRJNA381838	GCA_002104615.1	Complete		2017-04-18T00:00:00Z	6432	308	66.1	6.89316	9.58922	PASGNDM345	Clinical	Singapore	Y		N	0		N
SAMN06689795	PRJNA381838	GCA_002104595.1	Complete		2017-04-18T00:00:00Z	6545	308	66	6.9851	9.44868	PASGNDM699	Clinical	Singapore	Y		N	0		N
SAMN08101543	PRJNA419916	GCA_002812905.1	Complete		2017-12-06T00:00:00Z	6238	235	66.2	6.75287	9.80324	PB350	Clinical	USA	N		N	0
SAMN08101545	PRJNA419916	GCA_002812865.1	Complete		2017-12-06T00:00:00Z	6093	-	66.3161	6.49744	10.2065	PB353	Clinical	USA	N		Y	0
SAMN08101544	PRJNA419916	GCA_002812885.1	Complete		2017-12-06T00:00:00Z	6084	-	66.316	6.49428	10.2114	PB354	Clinical	USA	N		Y	0
SAMN08101542	PRJNA419916	GCA_002812925.1	Complete		2017-12-06T00:00:00Z	6243	235	66.2	6.75291	9.80318	PB367	Clinical	USA	N		N	0
SAMN08101546	PRJNA419916	GCA_002812845.1	Complete		2017-12-06T00:00:00Z	6210	319	66	6.63856	9.94192	PB368	Clinical	USA	Y	CAS-TypeIE	Y	0		Y
SAMN08101547	PRJNA419916	GCA_002812825.1	Complete		2017-12-06T00:00:00Z	6112	319	66	6.52681	10.1121	PB369	Clinical	USA	Y	CAS-TypeIE	Y	0		Y
SAMEA26686918	PRJEB18612	GCA_900149285.1	Complete		2017-01-26T00:00:00Z	5770	1233	66.5	6.28864	10.5746	PcyII-10	Clinical	France	Y	CAS-TypeIF	N	59	60.98	N	19	3	1
SAMN10093511	PRJNA492074	GCA_003952765.1	Chromosome		2018-12-18T00:00:00Z	5507	549	65.6	6.26442	10.4718	PGN4	Clinical	USA	N		N	0
SAMN10093512	PRJNA492129	GCA_003952745.1	Chromosome		2018-12-18T00:00:00Z	5779	549	66.4	6.26445	10.5995	PGN5	Clinical	USA	N		N	0
SAMN06547042	PRJNA378495	GCA_002287725.2	Complete		2017-09-11T00:00:00Z	6375	-	65.9	6.93089	9.50816	PPF-1	Environmental	Canada	N		N	0
SAMN09475316	PRJNA477598	GCA_005154325.1	Chromosome		2019-05-06T00:00:00Z	6385	252	66.2	6.81169	9.71859	PRD-10	Environmental	USA	Y	CAS-TypeIF, CAS-TypeIE	N	58	59.29	Y	27	2	4
SAMN02360754	PRJNA219944	GCA_000520175.1	Scaffold	4	2014-01-14T00:00:00Z	6361	377	65.9	6.90445	9.54457	PS50	Environmental	Venezuela	N		N	0
SAMN02402445	PRJNA227544	GCA_000629365.1	Scaffold	7	2014-04-14T00:00:00Z	5875	2728	66.5	6.34006	10.4889	PS75	Unknown	Unknown	Y	CAS-TypeIF	Y	0		N
SAMEA3139100	PRJEB5488	GCA_000750905.1	Chromosome		2014-08-28T00:00:00Z	6228	244	65.9	6.76245	9.74499	PSE305	Environmental	Italy	Y	CAS-TypeIF	Y	0		N
SAMN05583819	PRJNA339235	GCA_002085605.1	Complete		2017-04-11T00:00:00Z	6916	111	65.7	7.38006	8.90237	RIVM-EMC2982	Clinical	Netherlands	N		Y	0
SAMN02603771	PRJNA206088	GCA_000414035.1	Complete		2013-06-24T00:00:00Z	5862	198	66.5	6.34203	10.4856	RP73	Clinical	Unknown	Y	CAS-TypeIE	N	44	62.93	Y	17	0	3
SAMN03396926	PRJNA277811	GCA_000988505.1	Chromosome		2015-05-06T00:00:00Z	6885	446	65.818	7.25915	9.0669	S04 90	Clinical	Netherlands	N		N	0
SAMN02894350	PRJNA253624	GCA_001515845.2	Complete		2016-01-15T00:00:00Z	6436	155	66	6.93428	9.51793	S86968	Clinical	USA	N		N	0
SAMN12288115	PRJNA554979	GCA_007567125.1	Chromosome		2019-07-29T00:00:00Z	5871	1031	66.4	6.38215	10.404	SCAID WND3-2019	Clinical	Kazakhstan	N		N	0
SAMN02415141	PRJNA229445	GCA_000510305.1	Complete		2013-12-18T00:00:00Z	6277	299	66.3	6.72518	9.85847	SCV20265	Clinical	Germany	Y	CAS-TypeIF	N	44	59.98	Y	15	1	3
SAMN03940423	PRJNA291145	GCA_001900195.1	Complete		2016-12-12T00:00:00Z	5704	387	66.6	6.21303	10.7194	SCVFeb	Unknown	UK	Y	CAS-TypeIF, CAS-TypeIE	N	62	62.12	N	26	0	2
SAMN03940421	PRJNA291144	GCA_001900225.1	Complete		2016-12-12T00:00:00Z	5704	387	66.6	6.21303	10.7194	SCVJan	Unknown	UK	Y	CAS-TypeIF, CAS-TypeIE	N	62	62.12	N	26	0	2
SAMN02470939	PRJNA167272	GCA_000271985.2	Complete		2016-06-02T00:00:00Z	5761	2619	66.5	6.24383	10.6505	SJTD-1	Environmental	China	Y	CAS-TypeIF	N	34	58.64	N	8	1	1
SAMN10578979	PRJNA509357	GCA_003952285.1	Complete		2018-12-18T00:00:00Z	6067	357	65.7	6.9766	9.41719	SP2230	Clinical	India	Y	CAS-TypeIF	N	46	62.49	Y	23	0	5
SAMN10526368	PRJNA508615	GCA_003950255.1	Complete		2018-12-16T00:00:00Z	6108	357	65.8	6.93761	9.48453	SP4371	Clinical	India	Y	CAS-TypeIF	N	36	62.76	Y	15	0	7
SAMN10525987	PRJNA508614	GCA_003991465.1	Complete		2018-12-17T00:00:00Z	6123	357	65.8	7.00521	9.39301	SP4527	Clinical	India	Y	CAS-TypeIF	N	36	63.37	Y	15	0	4
SAMN10187562	PRJNA494980	GCA_003716765.1	Complete		2018-11-07T00:00:00Z	6082	357	65.8	6.87729	9.56772	SP4528	Clinical	India	Y	CAS-TypeIF	N	36	62.58	Y	15	0	4
SAMN01779569	PRJNA169469	GCA_000478465.2	Scaffold	6	2013-04-08T00:00:00Z	7068	348	65.3	7.4954	8.71201	Stone 130	Unknown	Unknown	Y		N	0		N
SAMN02894349	PRJNA253624	GCA_001515915.2	Complete		2016-01-15T00:00:00Z	6215	155	66.1	6.79574	9.72668	T38079	Clinical	USA	N		N	0
SAMN02894348	PRJNA253624	GCA_001516005.1	Complete		2016-01-15T00:00:00Z	5720	-	66.5	6.32246	10.5181	T52373	Clinical	USA	N		N	0
SAMN02894347	PRJNA253624	GCA_001516105.1	Complete		2016-01-15T00:00:00Z	5952	132	66.3	6.45687	10.2681	T63266	Clinical	USA	Y		N	0		N
SAMN02360665	PRJNA219854	GCA_000481845.1	Scaffold		2013-10-24T00:00:00Z	5769	2621	66.5	6.30517	10.5469	UDL	Unknown	Unknown	Y	CAS-TypeIF, CAS-TypeIE	N	89	61.15	N	29	0	4
SAMN04158502	PRJNA281531	GCA_001518975.1	Complete		2016-01-20T00:00:00Z	5856	-	66.4	6.36458	10.4327	USDA-ARS-USMARC-41639	Environmental	USA	N		N	0
SAMN04284690	PRJNA302926	GCA_001447845.1	Complete		2015-11-24T00:00:00Z	5869	3090	66.4	6.40042	10.3743	VA-134	Clinical	USA	Y	CAS-TypeIF, CAS-TypeIC	N	40	62.55	N	12	0	1
SAMN02472098	PRJNA219238	GCA_000473745.3	Complete		2014-06-27T00:00:00Z	5949	-	66.5	6.81803	9.75355	VRFPA04	Clinical	India	N		N	0
SAMN02894346	PRJNA253624	GCA_001516165.2	Complete		2016-01-15T00:00:00Z	6262	244	65.9	6.80884	9.67859	W16407	Clinical	USA	Y	CAS-TypeIF	N	46	60.67	N	21	1	0
SAMN02894345	PRJNA253624	GCA_001516185.2	Complete		2016-01-15T00:00:00Z	6291	17	66.2	6.79173	9.74715	W36662	Clinical	USA	Y	CAS-TypeIF	N	40	61.07	N	10	1	1
SAMN02894344	PRJNA253624	GCA_001516205.2	Complete		2016-01-15T00:00:00Z	6322	27	66.2	6.77757	9.76751	W45909	Clinical	USA	N		N	0
SAMN02894343	PRJNA253624	GCA_001516225.2	Complete		2016-01-15T00:00:00Z	6397	959	66.2	6.8967	9.59879	W60856	Clinical	USA	Y		N	0		N
SAMN08866462	PRJNA415331	GCA_003052005.2	Complete		2018-04-16T00:00:00Z	6306	277	66	6.88608	9.58455	WCHPA075019	Unknown	China	N		N	0
SAMN09859343	PRJNA486613	GCA_003441575.1	Chromosome		2018-09-02T00:00:00Z	6078	-	66.3	6.51521	10.1762	WPB098	Environmental	Singapore	Y		N	0		N
SAMN09859344	PRJNA486613	GCA_003441555.1	Chromosome		2018-09-02T00:00:00Z	6479	308	66.1	6.87211	9.61859	WPB099	Environmental	Singapore	Y		N	0		N
SAMN09859345	PRJNA486613	GCA_003441515.1	Chromosome		2018-09-02T00:00:00Z	6478	308	66.1	6.86956	9.62216	WPB100	Environmental	Singapore	Y		N	0		N
SAMN09859346	PRJNA486613	GCA_003441535.1	Chromosome		2018-09-02T00:00:00Z	6486	308	66.1	6.87198	9.61877	WPB101	Environmental	Singapore	Y		N	0		N
SAMN02360664	PRJNA219853	GCA_000481865.1	Scaffold	5	2013-10-24T00:00:00Z	5927	527	66.3	6.45275	10.2747	X24509	Clinical	USA	N		N	0
SAMN02894342	PRJNA253624	GCA_001542795.2	Complete		2016-01-29T00:00:00Z	5836	257	66.4	6.34876	10.4587	X78812	Clinical	USA	Y	CAS-TypeIF	N	53	59.57	N	14	1	1
SAMN09469677	PRJNA477422	GCA_003369775.1	Complete		2018-08-10T00:00:00Z	6322	-	66.2	6.83108	9.691	Y31	Clinical	South Korea	N		N	0
SAMN09469727	PRJNA477430	GCA_003408495.1	Complete		2018-08-20T00:00:00Z	6464	245	66	6.94095	9.50878	Y71	Clinical	South Korea	N		N	0
SAMN09469732	PRJNA477432	GCA_003369755.1	Complete		2018-08-10T00:00:00Z	6637	111	65.8	7.10686	9.25866	Y82	Clinical	South Korea	N		Y	0
SAMN09469733	PRJNA477434	GCA_003369735.1	Complete		2018-08-10T00:00:00Z	6467	245	66.0259	6.95467	9.49375	Y89	Clinical	South Korea	N		N	0
SAMN02641599	PRJNA234476	GCA_000524595.1	Complete		2014-01-30T00:00:00Z	5924	-	66.4	6.43344	10.3211	YL84	Environmental	Malaysia	Y	CAS-TypeIF	N	29	59.84	Y	10	1	2
SAMN02360713	PRJNA219902	GCA_000520215.1	Scaffold	5	2014-01-14T00:00:00Z	5968	244	66	6.56465	10.0538	Z61	Unknown	USA	Y	CAS-TypeIF	N	26	60.82	N	10	0	0
Y; yes
N; no
NA; not applicable
Acr; anti CRISPR
