# Supplementary material for: CRISPR-Cas systems restrict horizontal gene transfer in Pseudomonas aeruginosa
Source: ISME J. 2020 Dec 21;15(5):1420–33. doi: 10.1038/s41396-020-00860-3 (PMC8105352; doi:10.1038/s41396-020-00860-3)
Supplement: Supplementary file 2 — Supplementary Table S2 [file 41396_2020_860_MOESM2_ESM.xlsx]

## Sheet: Sheet1
MLST	Isolate	Complete genome representative used for alignment	Genome size (Mb)	CRISPR Y/N	Cas Y/N	Acr Y/N	Spacers	ICE prediction	ICE/Mb standardisation	Total number of prophage regions identified (PHASTER)	Total size of prophage regions (Kb)
111	1		7.23191	N	N	N	0	530	73.2863	6	209.6
111	AG1		7.19021	N	N	N	0	496	68.9827	8	268.7
111	AR445		7.12598	N	N	N	0	541	75.9194	7	252
111	Carb01 63		7.49759	N	N	N	0	656	87.4948	13	372.2
111	F30658	Y	7.27326	N	N	N	0	753	103.53	6	175.2
111	F5677	Y	6.64523	Y	Y	Y	25	263	39.5773	5	218.2
111	FRD1		6.71234	N	N	N	0	387	57.655	2	26.2
111	RIVM-EMC2982		7.38006	N	N	N	0	584	79.1321	12	422.4
111	Y82		7.10686	N	N	N	0	585	82.3148	6	199.1
262	paerg002		6.45147	Y	Y	Y	40	241	37.3558	2	23.9
262	paerg003	Y	6.43396	Y	Y	Y	40	240	37.3021	3	36.8
262	paerg004		6.45281	Y	Y	Y	40	243	37.658	2	23.9
262	paerg005	Y	6.93142	N	N	N	0	351	50.639	6	155.6
262	paerg009		6.94129	N	N	N	0	353	50.8551	4	124.1
262	paerg010		6.43396	Y	Y	Y	40	242	37.6129	3	36.8
262	paerg011		6.43413	Y	Y	Y	40	241	37.4565	3	36.8
262	paerg012		6.43402	Y	Y	Y	40	241	37.4571	3	36.8
274	A681		6.61625	Y	Y	N	0	257	38.8438	8	262.8
274	AR_458		6.6851	N	N	N	0	352	52.6544	5	156.1
274	BWHPSA040		6.45299	Y	Y	Y	61	190	29.4437	1	22.5
277	19BR	Y	6.74296	Y	Y	Y	41	383	56.8	7	203.3
277	213BR		6.71921	Y	Y	Y	34	381	56.7031	7	172.5
277	CCBH4851		7.06088	Y	Y	N	40	393	55.6588	8	268.8
277	PA1088		6.72148	Y	Y	Y	39	382	56.8327	8	195.7
277	PA11803	Y	7.00658	N	N	N	0	373	53.2357	15	506.7
277	Pa1242		7.05051	N	N	N	0	395	56.0243	7	245.3
277	PA298		6.93567	Y	Y	Y	38	298	42.9663	4	78.8
277	PA7790		7.06771	Y	Y	Y	41	458	64.8018	12	383.4
277	PA8281		6.92874	Y	Y	Y	39	479	69.1323	10	303.3
277	WCHPA075019		6.88608	N	N	N	0	383	55.6195	3	60.2
2619	8380	Y	6.61326	Y	N	N	0	361	54.5873	5	142.3
2619	SJTD-1	Y	6.24383	Y	Y	Y	34	153	24.5042	2	26.5
